# Supplementary material for: Herbivore-Induced Specificity and Diversity in Piper arboreum Volatiles
Source: Plants (Basel). 2026 Jan 18;15(2):290. doi: 10.3390/plants15020290 (PMC12845114; doi:10.3390/plants15020290)
Supplement: Supplementary file 1 [file plants-15-00290-s001.zip]

Archive with 1 entries (1 files):
- plants-3976629-supplementary.pdf
